# Supplementary material for: Explicit Consideration of Temperature Improves Predictions of Toxicokinetic–Toxicodynamic Models for Flupyradifurone and Imidacloprid in Gammarus pulex
Source: Environ Sci Technol. 2022 Oct 25;56(22):15920–9. doi: 10.1021/acs.est.2c04085 (PMC9671055; doi:10.1021/acs.est.2c04085)
Supplement: Supplementary file 2 — es2c04085_si_002.xlsx [file es2c04085_si_002.xlsx]

## Sheet: Legend
Abbreviations
IMI	Imidacloprid
FPF	Flupyradifurone
TK	Tokikokinetic
GUTS	General unified threshold models of survival
SD	Model assumption of stochastic death
IT	Model assumption of individual tollerance
LCx	Leathel concentration, concentration where x % of population dies
AIC	Akaike’s information criterion
CI	Confidence interval
Tref	Reference temperature
BCF_kin	Kinetic Bioconcentrationfactor
Models
TK	Standard one-compartment first order TK model
TK-T	One-compartment first order TK model extended with Arrhenius equation (temperature explicit TK model)
GUTS-FULL-T1	Full GUTS model, only TK corrected for temperature
GUTS-FULL-T2	Ful GUTS model, with TK and TD corrected for temperature
Parameter symbols and explanations as in Supplemental Information 01, Table S1

## Sheet: TS1_TK-params
TK																					T_A from AmP predicted:	10863.9
	k_u	95 % CI		k_e	95 % CI		k_m	95 % CI		k_em	95 % CI					BCF_kin	95 % CI		AIC	minus log-likelihood
IMI	3.098	2.926	3.279	0.127	1e-06	0.1368	0.02672	0.0138	0.1587	0.7475	0.2551	4.796				20.15	19.51	20.77	549.51	270.76
FPF	1.397	1.295	1.485	0.1409	0.1232	0.1604										9.916	9.027	10.8	423.16	209.58
TK-T
Tref = 20	k_u or k_u(T)	95 % CI		k_e(T)	95 % CI		k_m(T)	95 % CI		k_em(T)	95 % CI		T_A	95 % CI		BCF_kin	95 % CI		AIC	minus log-likelihood
IMI	3.25	3.077	3.446	0.1397	0.08882	0.1548	0.02172	0.01435	0.06835	0.4884	0.2187	1.542	3044	2316	3724	20.14	19.46	20.76	511.59	250.8
FPF	1.313	1.229	1.416	0.1353	0.118	0.1575							9243	1943	15870	9.7	8.756	10.57	417.77	205.89

## Sheet: TS2_GUTS-param_survival
	Toxicokinetic model parameter estimated in the TK-T application
		Imidacloprid						Flupyradifurone
Parameter	unit	value		CI 95 %		95% CI		value		95 % CI		95 % CI
ku(T) or ku	L · kg-1 · day-1	3.25		3.077		3.446		1.313		1.229		1.416
ke(T)	d-1	0.1397		0.08882		0.1548		0.1353		0.118		0.1575
km(T)	L · kg-1 · day-1	0.02172		0.01435		0.06835
kem(T)	d-1	0.4884		0.2187		1.542
TA-tk	K	3044		2316		3724		9243		1943		15870
	Toxicodynamic model parameter estimated in the GUTS-FULL-T1 version
		Imidacloprid - SD			Imidacloprid - IT			Flupyradifurone-SD			Flupyradifurone-IT
Parameter	unit	value	95% CI		value	95% CI	95% CI	value	95 % CI	95 % CI	value	95 % CI	95 % CI
kr	d-1	0.06908	0.002073	10*	0.001*	0.001*	0.01692	1.714	0.3272	10*	0.08154	0.005956	0.202
mi	d-1	0.001*	0.001*	9.046	12.02	8.439	182.4	69.03	39.09	101	284.3	37.75	411.6
hb	µg · kg-1	0.003878	0.002749	0.005217	0.003234	0.002063	0.004672	0.003407	0.00251	0.004492	0.003126	0.002174	0.004256
bi	kg · µg-1 · d-1	0.0001275	5.507e-05	0.007057				0.0001396	0.0001015	0.0001874
Fs	[-]				42.19	18.68	107.4				7.594	4.649	15.3
AIC	[-]	1218.4			1219.26			1129.12			1124.72
	Toxicodynamic model parameter estimated in the GUTS-FULL-T2 version
T = 20		Imidacloprid - SD			Imidacloprid - IT			Flupyradifurone-SD			Flupyradifurone-IT
Parameter	unit	value	95% CI	95% CI	value	95% CI	95% CI	value	95 % CI	95 % CI	value	95 % CI	95 % CI
kr(T)	d-1	0.252	0.001*	10*	0.001*	0.001*	0.05226	8.372	1.079	10*	0.1452	3.612e-05	0.5896
mi	d-1	1.00E-6*	1.00E-6*	9.807	3.436	1.836	148.3	81.91	49.82	108.1	184.2	0.1*	332.8
hb(T)	µg · kg-1	0.009233	0.005536	0.01562	0.01095	0.006006	0.01911	0.01083	0.006516	0.01724	0.009401	0.005402	0.01632
bi(T)	kg · µg-1 · d-1	0.0002413	0.0001314	0.03091				0.0005562	0.0003159	0.0009458
Fs	[-]				40.95	18.73	100.7				7.782	4.798	14.96
TA-td	K	8510	4690	13170	12150	7189	17610	11730	7342	15910	11310	6919	16140
AIC	[-]	1196.91			1196.82~			1101.41~			1101.82
* Boundary of the parameter space explorer
~ Lowest AIC

## Sheet: TS3_AIC-comparison
	IMI	FPF
TK	549.51	423.16
TK-T	511.59	417.77
Delta TK-TK-T	37.92	5.39
	IMI-SD	IMI-IT	FPF-SD	FPF-IT
GUTS-T1	1218.4	1219.26	1129.12	1124.72
GUTS-T2	1196.91	1196.82	1101.41	1101.82
Delta T1-T2	21.49	22.44	27.71	22.9
Delta SD-IT T1	-0.86		4.4
Delta SD-IT T2	0.09		-0.41

## Sheet: TS4_LCx_predictions
GUTS_FULL_IT_T2_IMI																				GUTS_FULL_SD_T2_FPF
	Temperature [°C]												Reference temperature								Temperature [°C]												Reference temperature
Endpoint [unit]	7	CIs		11	CIs		15	CIs		18	CIs		20	CIs		24	CIs			Endpoint [unit]	7	CIs		11	CIs		15	CIs		18	CIs		20	CIs		24	CIs
1d LC10	2610	1590	4120	1220	773	1990	587	337	983	342	176	623	241	110	465	121	43.4	284		1d LC10	6110	1580	19600	2410	990	8640	1110	880	3940	686	399	2360	522	313	1690	336	211	927
2d LC10	675	411	1060	318	201	517	153	88.1	257	89.9	46.2	164	63.4	28.9	123	32	11.5	75.5		2d LC10	1040	429	2760	481	282	1290	263	216	640	185	132	414	153	111	316	114	83.1	199
3d LC10	310	188	488	147	92.5	238	71	40.9	119	41.9	21.5	76.2	29.6	13.5	57.3	15.1	5.44	35.6		3d LC10	402	206	917	207	141	452	125	105	241	94.8	73	166	81.9	62.7	133	66.5	48.9	99.6
4d LC10	180	109	283	85.5	54	139	41.7	24	69.8	24.7	12.7	44.9	17.5	7.99	33.9	8.98	3.24	21.2		4d LC10	214	124	431	119	88.3	223	77.5	65.8	127	61.5	48.3	91.7	54.8	42.3	76.3	47.4	34.9	65
5d LC10	119	72.2	187	56.7	35.8	92.2	27.8	16	46.6	16.5	8.5	30.1	11.8	5.37	22.8	6.07	2.19	14.3		5d LC10	135	84.4	245	79.6	62.3	132	54.7	46.7	79.5	45.1	35.8	60.4	41.2	31.8	53.6	37.4	27.5	48.3
6d LC10	85	51.7	134	40.8	25.7	66.3	20.1	11.5	33.7	12	6.17	21.8	8.56	3.91	16.6	4.44	1.61	10.5		6d LC10	94.2	62.2	156	58.2	47	87.9	41.8	35.8	55.7	35.5	28.2	45.1	33.1	25.5	41.4	31.4	23.1	39.5
7d LC10	64.3	39.1	101	31	19.6	50.4	15.3	8.82	25.7	9.19	4.73	16.7	6.58	3.01	12.8	3.44	1.24	8.12		7d LC10	70.3	48.4	108	45.2	37.1	63.3	33.7	28.7	41.9	29.4	23.3	35.9	27.9	21.4	34	27.4	20.2	34.4
8d LC10	50.7	30.8	79.9	24.6	15.5	39.9	12.2	7.02	20.5	7.33	3.78	13.4	5.27	2.41	10.3	2.76	1	6.54		8d LC10	55.1	39.1	79.7	36.6	30.4	48.2	28.2	23.7	33.8	25.2	19.9	30.3	24.3	18.6	29.6	24.7	18.1	30.9
9d LC10	41.2	25.1	65	20	12.7	32.6	10	5.75	16.8	6.04	3.11	11	4.34	1.99	8.5	2.29	0.832	5.43		9d LC10	44.7	32.5	61.5	30.6	25.5	38.2	24.2	20.1	28.6	22.1	17.3	26.5	21.6	16.5	26.4	22.6	16.5	28.3
10d LC10	34.4	20.9	54.1	16.8	10.6	27.3	8.4	4.83	14.1	5.09	2.62	9.28	3.67	1.68	7.2	1.95	0.707	4.61		10d LC10	37.3	27.7	49.4	26.3	21.8	31.5	21.3	17.5	25.1	19.8	15.4	23.8	19.6	14.9	24	21.1	15.3	26.4
11d LC10	29.2	17.8	46	14.3	9.03	23.3	7.19	4.14	12.1	4.37	2.25	7.98	3.16	1.45	6.21	1.68	0.613	3.99		11d LC10	31.8	24	40.7	22.9	19	26.9	19	15.5	22.4	18	14	21.7	18.1	13.6	22.1	19.9	14.4	25
12d LC10	25.2	15.3	39.8	12.4	7.83	20.2	6.26	3.6	10.5	3.81	1.97	6.97	2.76	1.27	5.44	1.48	0.539	3.51		12d LC10	27.6	21.1	34.9	20.3	16.8	23.7	17.2	14	20.3	16.6	12.8	20.1	16.9	12.7	20.7	19	13.7	23.9
13d LC10	22.1	13.4	34.8	10.9	6.87	17.7	5.52	3.18	9.27	3.37	1.74	6.17	2.45	1.12	4.83	1.31	0.48	3.12		13d LC10	24.3	18.8	30.3	18.3	15.1	21.2	15.8	12.7	18.6	15.5	11.8	18.7	15.8	11.9	19.5	18.2	12.9	23
14d LC10	19.6	11.9	30.8	9.68	6.11	15.8	4.92	2.83	8.27	3.01	1.56	5.53	2.19	1	4.34	1.18	0.432	2.81		14d LC10	21.6	17	26.8	16.6	13.7	19.2	14.6	11.7	17.2	14.5	11.1	17.7	15	11.2	18.6	17.6	12.4	22.2
15d LC10	17.5	10.6	27.6	8.68	5.48	14.1	4.43	2.55	7.44	2.72	1.4	4.99	1.98	0.909	3.93	1.07	0.392	2.55		15d LC10	19.5	15.4	23.9	15.2	12.5	17.6	13.6	10.8	16	13.7	10.4	16.7	14.3	10.6	17.8	17.1	11.9	21.6
16d LC10	15.8	9.59	24.9	7.85	4.96	12.8	4.02	2.31	6.76	2.47	1.28	4.55	1.8	0.828	3.59	0.979	0.359	2.33		16d LC10	17.7	14.1	21.6	14	11.5	16.2	12.8	10.1	15.1	13	9.88	16	13.7	10.1	17.1	16.6	11.5	21.1
17d LC10	14.3	8.71	22.6	7.15	4.52	11.7	3.67	2.11	6.18	2.26	1.17	4.18	1.65	0.76	3.3	0.901	0.331	2.15		17d LC10	16.2	13	19.8	13	10.7	15.1	12.1	9.52	14.2	12.5	9.4	15.3	13.2	9.64	16.5	16.3	11.1	20.7
18d LC10	13.1	7.97	20.7	6.56	4.14	10.7	3.38	1.94	5.68	2.09	1.08	3.86	1.53	0.702	3.05	0.834	0.307	1.99		18d LC10	14.9	12.1	18.2	12.2	9.93	14.1	11.5	8.99	13.5	12	8.94	14.7	12.8	9.25	16	16	10.9	20.3
19d LC10	12	7.33	19	6.05	3.82	9.86	3.12	1.8	5.26	1.93	1	3.58	1.42	0.652	2.84	0.776	0.286	1.86		19d LC10	13.8	11.2	16.8	11.4	9.31	13.3	10.9	8.54	12.9	11.5	8.54	14.2	12.4	8.91	15.5	15.7	10.6	20
20d LC10	11.1	6.77	17.6	5.61	3.54	9.14	2.9	1.67	4.88	1.8	0.932	3.34	1.32	0.608	2.65	0.725	0.267	1.74		20d LC10	12.9	10.4	15.6	10.8	8.77	12.6	10.5	8.14	12.4	11.2	8.2	13.8	12.1	8.61	15.2	15.4	10.4	19.8
21d LC10	10.3	6.29	16.3	5.22	3.3	8.51	2.71	1.56	4.56	1.68	0.871	3.13	1.24	0.57	2.49	0.681	0.251	1.63		21d LC10	12	9.74	14.6	10.2	8.29	11.9	10	7.79	12	10.8	7.89	13.4	11.8	8.35	14.8	15.2	10.2	19.6
22d LC10	9.64	5.87	15.2	4.88	3.08	7.96	2.54	1.46	4.28	1.58	0.818	2.94	1.16	0.536	2.34	0.641	0.237	1.54		22d LC10	11.3	9.15	13.6	9.74	7.86	11.4	9.68	7.48	11.6	10.5	7.62	13.1	11.6	8.12	14.5	15.1	10	19.4
23d LC10	9.03	5.49	14.2	4.58	2.89	7.47	2.39	1.38	4.02	1.49	0.771	2.78	1.1	0.505	2.21	0.606	0.224	1.46		23d LC10	10.7	8.63	12.8	9.3	7.49	10.9	9.36	7.18	11.2	10.3	7.38	12.8	11.3	7.91	14.3	14.9	9.86	19.2
24d LC10	8.48	5.16	13.4	4.31	2.72	7.03	2.25	1.3	3.8	1.41	0.729	2.63	1.04	0.478	2.1	0.574	0.213	1.38		24d LC10	10.1	8.16	12.1	8.9	7.15	10.5	9.06	6.92	10.9	10	7.17	12.5	11.1	7.72	14.1	14.8	9.72	19.1
25d LC10	7.99	4.86	12.6	4.07	2.57	6.64	2.13	1.23	3.59	1.33	0.691	2.5	0.984	0.454	2	0.546	0.203	1.31		25d LC10	9.58	7.74	11.5	8.54	6.85	10.1	8.8	6.68	10.6	9.82	6.98	12.2	11	7.56	13.9	14.6	9.6	19
26d LC10	7.55	4.59	11.9	3.85	2.43	6.29	2.02	1.17	3.41	1.27	0.657	2.38	0.936	0.432	1.9	0.52	0.194	1.25		26d LC10	9.12	7.36	10.9	8.22	6.57	9.71	8.56	6.46	10.4	9.63	6.8	12	10.8	7.41	13.7	14.5	9.49	18.9
27d LC10	7.15	4.35	11.3	3.66	2.31	5.97	1.92	1.11	3.24	1.21	0.626	2.27	0.892	0.412	1.82	0.497	0.185	1.21		27d LC10	8.7	7.02	10.4	7.93	6.29	9.38	8.34	6.27	10.1	9.46	6.65	11.9	10.7	7.28	13.5	14.4	9.39	18.8
28d LC10	6.79	4.13	10.8	3.48	2.2	5.68	1.83	1.06	3.09	1.15	0.597	2.17	0.852	0.394	1.74	0.475	0.177	1.17		28d LC10	8.32	6.71	9.99	7.66	6.04	9.09	8.15	6.09	9.91	9.3	6.5	11.7	10.5	7.15	13.4	14.3	9.3	18.7
1d LC50	24200	15700	43800	11300	8210	17700	5440	3580	8500	3170	1850	5440	2230	1210	4140	1120	478	2420		1d LC50	38200	9620	123000	14600	5770	52800	6320	4720	23200	3680	1930	13500	2660	1360	9440	1500	731	4840
2d LC50	6260	4070	11300	2950	2130	4600	1420	936	2220	833	488	1430	587	318	1090	297	127	644		2d LC50	6220	2450	16600	2700	1480	7430	1340	1010	3470	854	519	2130	653	385	1560	409	229	916
3d LC50	2870	1870	5190	1360	985	2120	658	435	1030	388	228	665	275	149	510	140	59.9	303		3d LC50	2310	1110	5300	1090	680	2460	581	442	1220	389	253	781	307	194	592	205	124	409
4d LC50	1670	1080	3010	793	575	1240	386	255	604	229	135	392	162	87.9	301	83.2	35.7	181		4d LC50	1190	640	2400	591	397	1160	331	255	600	230	156	400	185	123	315	131	83.7	242
5d LC50	1100	715	1990	526	381	820	257	170	403	153	90.3	263	109	59.1	202	56.2	24.1	122		5d LC50	720	419	1350	374	263	657	218	169	355	155	109	246	128	87.9	207	94.5	63.1	165
6d LC50	787	512	1420	378	274	590	186	123	291	111	65.7	191	79.3	43	147	41.2	17.7	89.4		6d LC50	486	298	854	261	190	420	157	123	236	114	82.4	172	96	67.9	150	73.7	51	124
7d LC50	596	388	1080	287	208	448	142	94.4	223	85.1	50.5	146	61	33.1	113	31.8	13.7	69.2		7d LC50	351	224	587	194	145	291	119	94.8	173	89.3	65.8	131	76.1	55.2	115	60.6	43.2	98.1
8d LC50	470	306	849	228	165	355	113	75.2	177	68	40.5	117	48.8	26.5	90.8	25.6	11	55.7		8d LC50	267	175	427	151	115	214	95.2	76.2	134	72.6	54.5	104	62.8	46.6	93.4	51.7	37.8	81.2
9d LC50	382	249	690	186	135	290	92.7	61.8	145	55.9	33.4	96.1	40.3	21.9	74.9	21.2	9.16	46.2		9d LC50	210	142	325	121	94.3	164	78.3	63.2	108	60.8	46.5	85.9	53.4	40.3	78.1	45.3	33.6	69.2
10d LC50	318	207	575	155	113	242	77.9	52	122	47.1	28.2	81	34	18.5	63.3	18	7.78	39.2		10d LC50	171	117	256	100	79.2	131	66.1	53.8	88.9	52.2	40.5	72.8	46.4	35.5	66.8	40.5	30.4	60.5
11d LC50	271	176	489	133	96.2	207	66.7	44.6	105	40.5	24.3	69.6	29.3	15.9	54.5	15.6	6.74	33.9		11d LC50	142	99.2	207	84.8	67.7	109	56.9	46.7	75.3	45.7	35.9	63	41.2	31.6	58.3	36.8	27.8	53.9
12d LC50	234	152	422	115	83.4	179	58	38.9	91	35.3	21.3	60.8	25.6	13.9	47.7	13.7	5.93	29.8		12d LC50	120	85.2	171	72.9	58.8	92.1	49.9	41	64.9	40.7	32.1	55.3	37	28.6	51.7	33.9	25.7	48.7
13d LC50	205	133	370	101	73.2	157	51.1	34.3	80.3	31.2	18.9	53.8	22.7	12.3	42.3	12.2	5.28	26.5		13d LC50	103	74.2	144	63.6	51.7	79.3	44.2	36.5	56.8	36.6	29	49.3	33.7	26.2	46.5	31.6	23.9	44.5
14d LC50	181	118	327	89.7	65.1	140	45.6	30.6	71.6	27.9	16.9	48.1	20.3	11.1	37.9	10.9	4.75	23.9		14d LC50	89.8	65.3	125	56.2	46.1	69.3	39.7	32.9	50.6	33.4	26.5	44.4	31	24.2	42.2	29.7	22.4	41.2
15d LC50	162	106	293	80.4	58.4	125	41	27.6	64.5	25.2	15.3	43.4	18.4	10	34.2	9.92	4.32	21.7		15d LC50	79	58	110	50.2	41.4	61.6	36	30	45.6	30.7	24.4	40.4	28.8	22.5	38.7	28.1	21.1	38.4
16d LC50	146	95.3	264	72.8	52.8	114	37.2	25.1	58.5	22.9	13.9	39.5	16.7	9.11	31.2	9.07	3.95	19.9		16d LC50	70.3	52	97.5	45.2	37.6	55.3	32.9	27.5	41.5	28.4	22.7	37.1	26.9	21.2	35.8	26.8	20.1	36
17d LC50	133	86.6	240	66.3	48.1	103	34	23	53.5	21	12.7	36.2	15.3	8.37	28.6	8.35	3.64	18.4		17d LC50	63	47	87.3	41	34.3	50	30.3	25.4	38.1	26.5	21.2	34.3	25.3	20	33.3	25.6	19.2	34.1
18d LC50	121	79.2	219	60.8	44.1	94.8	31.3	21.2	49.3	19.3	11.7	33.4	14.2	7.73	26.4	7.73	3.37	17		18d LC50	56.9	42.7	78.6	37.5	31.5	45.6	28.1	23.6	35.2	24.9	20	31.9	23.9	18.9	31.2	24.6	18.4	32.6
19d LC50	112	72.9	202	56.1	40.7	87.5	28.9	19.6	45.6	17.9	10.9	30.9	13.1	7.17	24.5	7.19	3.14	15.9		19d LC50	51.8	39	71.3	34.5	29.2	41.8	26.2	22	32.7	23.4	18.9	29.8	22.7	17.9	29.4	23.8	17.7	31.3
20d LC50	103	67.4	186	52	37.7	81.1	26.9	18.3	42.4	16.7	10.1	28.8	12.2	6.69	22.9	6.72	2.94	14.9		20d LC50	47.4	35.9	65.1	31.9	27.1	38.6	24.6	20.6	30.5	22.2	17.9	28.1	21.7	17.1	27.8	23	17.1	30.1
21d LC50	95.8	62.6	173	48.4	35.1	75.5	25.1	17.1	39.6	15.6	9.48	26.9	11.5	6.26	21.4	6.31	2.77	14		21d LC50	43.6	33.2	59.7	29.7	25.3	35.8	23.1	19.4	28.6	21.1	17.1	26.5	20.8	16.3	26.4	22.4	16.6	29.1
22d LC50	89.4	58.4	161	45.2	32.8	70.6	23.5	16	37.1	14.7	8.9	25.3	10.8	5.88	20.2	5.94	2.61	13.2		22d LC50	40.2	30.8	55	27.7	23.8	33.4	21.9	18.4	26.9	20.2	16.3	25.1	20	15.6	25.1	21.8	16.2	28.2
23d LC50	83.7	54.7	151	42.4	30.8	66.2	22.1	15.1	35	13.8	8.38	23.8	10.2	5.55	19	5.62	2.47	12.5		23d LC50	37.3	28.7	51	26	22.4	31.2	20.8	17.5	25.4	19.3	15.6	23.9	19.3	15.1	24.2	21.3	15.8	27.4
24d LC50	78.6	51.4	142	39.9	29	62.3	20.9	14.3	33	13	7.92	22.5	9.61	5.25	18	5.32	2.35	11.9		24d LC50	34.8	26.8	47.4	24.4	21.1	29.3	19.8	16.6	24.1	18.6	15	22.9	18.7	14.5	23.3	20.8	15.4	26.7
25d LC50	74.1	48.4	134	37.7	27.4	58.9	19.7	13.5	31.3	12.4	7.51	21.4	9.12	4.98	17.1	5.06	2.23	11.4		25d LC50	32.5	25.2	44.2	23.1	20	27.6	18.9	15.9	23	17.9	14.4	22.1	18.1	14	22.6	20.4	15.1	26.1
26d LC50	70	45.8	126	35.7	25.9	55.7	18.7	12.9	29.7	11.7	7.13	20.3	8.67	4.74	16.3	4.82	2.13	10.9		26d LC50	30.5	23.7	41.3	21.8	19	26.1	18.1	15.2	21.9	17.3	13.8	21.3	17.6	13.6	21.9	20	14.8	25.5
27d LC50	66.3	43.4	120	33.9	24.6	52.9	17.8	12.2	28.2	11.2	6.79	19.3	8.26	4.52	15.5	4.6	2.04	10.4		27d LC50	28.7	22.4	38.8	20.7	18.1	24.8	17.3	14.6	21	16.7	13.4	20.6	17.1	13.2	21.3	19.7	14.5	25
28d LC50	63	41.2	114	32.3	23.4	50.3	17	11.7	26.9	10.7	6.48	18.5	7.89	4.32	14.9	4.4	1.95	9.97		28d LC50	27.1	21.2	36.5	19.7	17.2	23.6	16.7	14.1	20.1	16.2	12.9	20	16.7	12.9	20.7	19.3	14.2	24.5
Ratio LC50/LC10	9.27835			9.28161			9.28962			9.30435			9.26056			9.26316				Ratio LC50/LC10	3.25721			2.5718			2.04908			1.74194			1.59048			1.34965
